# Supplementary material for: Glycopolypeptoids as Novel Biomimetic Antifreeze Agents: Structural Design, Synthesis, and Antifreeze Properties
Source: Polymers (Basel). 2025 Jun 8;17(12):1600. doi: 10.3390/polym17121600 (PMC12197131; doi:10.3390/polym17121600)
Supplement: Supplementary file 1 [file polymers-17-01600-s001.zip]

Archive with 1 entries (1 files):
- polymers-3636187-supplementary.pdf
